# Supplementary material for: Combined inhibition of MET and VEGF enhances therapeutic efficacy of EGFR TKIs in EGFR-mutant non-small cell lung cancer with concomitant aberrant MET activation
Source: Exp Hematol Oncol. 2024 Oct 1;13:97. doi: 10.1186/s40164-024-00565-9 (PMC11443824; doi:10.1186/s40164-024-00565-9)
Supplement: Supplementary file 5 — Supplementary Material 5 [file 40164_2024_565_MOESM5_ESM.xlsx]

## Sheet: Sheet1 (2)
Supplemental Table S1. The primary antibodies used for experiments in this study.
Antibodies	Product name	Supplier	Catalogue
MET	Met (D1C2) XP® Rabbit mAb	CST	8198
p-MET	Phospho-Met (Tyr1234/1235) (D26) XP® Rabbit mAb	CST	3077
EGFR	EGF Receptor (D38B1) XP® Rabbit mAb	CST	3777
p-EGFR	Phospho-EGF Receptor (Tyr1068) (D7A5) XP® Rabbit mAb	CST	4267
VEGFR2	VEGF Receptor 2 (D5B1) Rabbit mAb	CST	9698
p-VEGFR2	Phospho-VEGF Receptor 2 (Tyr951) (15D2) Rabbit mAb	CST	4991
ERK	p44/42 MAPK (Erk1/2) (137F5) Rabbit mAb	CST	4695
p-ERK	Phospho-p44/42 MAPK (Erk1/2) (Thr202/Tyr204) (D13.14.4E) XP®Rabbit mAb	CST	4370
AKT	Akt (pan) (C67E7) Rabbit mAb	CST	4691
p-AKT	Phospho-Akt (Ser473) (D9E) XP®Rabbit mAb	CST	4060
STAT3	Stat3 (124H6) Mouse mAb	CST	9139
p-STAT3	Phospho-Stat3 (Tyr705) (D3A7) XP®Rabbit mAb	CST	9145
Flag	DYKDDDDK Tag (D6W5B) Rabbit mAb (Binds to same epitope as Sigma's Anti-FLAG® M2 Antibody)	CST	14793
PARP	PARP (46D11) Rabbit mAb	CST	9532
Cleaved PARP	Cleaved PARP (Asp214) (D64E10) XP® Rabbit mAb	CST	5625
VEGFR2	VEGFR2 Monoclonal antibody	Proteintech	67407-1-Ig
ETS1	ETS1 Monoclonal antibody	Proteintech	66598-1-Ig
Tubulin	Alpha Tubulin Monoclonal antibody	Proteintech	66031-1-Ig
