# Supplementary material for: Combined inhibition of MET and VEGF enhances therapeutic efficacy of EGFR TKIs in EGFR-mutant non-small cell lung cancer with concomitant aberrant MET activation
Source: Exp Hematol Oncol. 2024 Oct 1;13:97. doi: 10.1186/s40164-024-00565-9 (PMC11443824; doi:10.1186/s40164-024-00565-9)
Supplement: Supplementary file 6 — Supplementary Material 6 [file 40164_2024_565_MOESM6_ESM.xlsx]

## Sheet: Sheet1 (2)
Supplemental Table S2. The sequences of primers used for experiments in this study.
Primer	Sequence 5'-3'
MET Forward	AGCAATGGGGAGTGTAAAGAGG
MET Reverse	CCCAGTCTTGTACTCAGCAAC
β-actin Forward	CATGTACGTTGCTATCCAGGC
β-actin Reverse	CTCCTTAATGTCACGCACGAT
KDR Forward	GGCCCAATAATCAGAGTGGCA
KDR Reverse Primer	CCAGTGTCATTTCCGATCACTTT
NRP1 Forward Primer	GGCGCTTTTCGCAACGATAAA
NRP1 Reverse Primer	TCGCATTTTTCACTTGGGTGAT
VEGFR1 Forward Primer	TTTGCCTGAAATGGTGAGTAAGG
VEGFR1 Reverse Primer	TGGTTTGCTTGAGCTGTGTTC
NRP2 Forward Primer	GCTGGCTATATCACCTCTCCC
NRP2 Reverse Primer	TCTCGATTTCAAAGTGAGGGTTG
